# Supplementary material for: Identification of a signature gene set for oxaliplatin sensitivity prediction in colorectal cancer
Source: Front Oncol. 2025 Nov 27;15:1701328. doi: 10.3389/fonc.2025.1701328 (PMC12696748; doi:10.3389/fonc.2025.1701328)
Supplement: Supplementary file 5 [file Table1.xlsx]

## Sheet: Supplementary Table 1
Supplementary Table 1. Target sequence of shRNAs for RNAi used in this study
shRNA
shRNA	Vector	Target sequence
shBAMBI#1	pLKO.1-puro #8453	GCTCACCAAAGGTGAAATTCG
shBAMBI#2	pLKO.1-puro #8453	GCAGAAACCTTATCACCAAGG
shMAPK8IP2#1	pLKO.1-puro #8453	GGACATAAGCCTGGAAGAATT
shMAPK8IP2#2	pLKO.1-puro #8453	GGAAGAATTTGACGACGAAGA
shAXDND1#1	pLKO.1-puro #8453	GAAGAAATAGAGCGGCTACTT
shAXDND1#2	pLKO.1-puro #8453	GAAGAAATAGAGCGGCTACTT
shBMP7#1	pLKO.1-puro #8453	CCGGTTTGATCTTTCCAAGAT
shBMP7#2	pLKO.1-puro #8453	ACGTTCCGGATCAGCGTTTAT

## Sheet: Supplementary Table 2
Supplementary Table 2. Primers for quantitative real-time PCR used in this study.
genes	Forward primers	Reverse primers
BAMBI	AGCACGACAGACATCTGCC	CGGAACCACAACTCTTTGGAAG
MAPK8IP2	GCGCATGATCTCGTCCATCTC	CCGACTCGTACTCGCTGTTG
AXDND1	TATGGTGGATCGTTCAAAACTCC	GGCCGCATAGGTCAGAGAAA
BMP7	TCGGCACCCATGTTCATGC	GAGGAAATGGCTATCTTGCAGG
GAPDH	ACAACTTTGGTATCGTGGAAGG	GCCATCACGCCACAGTTTC
